# Supplementary material for: Direct Visualization of Amlodipine Intervention into Living Cells by Means of Fluorescence Microscopy
Source: Molecules. 2021 May 18;26(10):2997. doi: 10.3390/molecules26102997 (PMC8158129; doi:10.3390/molecules26102997)
Supplement: Supplementary file 1 [file molecules-26-02997-s001.zip]

Archive with 6 entries (5 files):
- molecules-1217895-SUPPL/
- molecules-1217895-SUPPL/molecules-1217895-suppl.pdf
- molecules-1217895-SUPPL/Movie S1.avi
- molecules-1217895-SUPPL/Movie S2 .mp4
- molecules-1217895-SUPPL/Movie S3.mp4
- molecules-1217895-SUPPL/Movie S4.mp4
